# Supplementary material for: Genome-Based Identification of Active Prophage Regions by Next Generation Sequencing in Bacillus licheniformis DSM13
Source: PLoS One. 2015 Mar 26;10(3):e0120759. doi: 10.1371/journal.pone.0120759 (PMC4374763; doi:10.1371/journal.pone.0120759)
Supplement: S1 Table — The resulting Needleman-Wunsch similarity scores are colored according to similarity classes. Scores of 0–25 are not marked, low scores of 25–50 are marked in yellow, medium scores of 50–75 are marked in orange and high scores of 75–100 are marked in red. If more than one hit was found for one query protein the respective higher similarity score was used. Differences in the comparison of two prophage regions, dependent on the BLASTP direction, are due to paralogous proteins. (XLSX) [file pone.0120759.s006.xlsx]

## Sheet: BLi_Pp1
BLi_Pp1	Annotation	BLi_Pp2	BLi_Pp3	BLi_Pp4	BLi_Pp5	BLi_Pp6	BLi_Pp7
BLi00922	putative TPR regulator	0.0	0.0	0.0	47.3	0.0	0.0
BLi05007	hypothetical protein	0.0	0.0	0.0	0.0	0.0	0.0
BLi05008	hypothetical protein	0.0	0.0	0.0	0.0	0.0	0.0
BLi00923	putative integrase	0.0	4.8	6.0	0.0	6.0	0.0
BLi05009	hypothetical protein	0.0	0.0	0.0	0.0	0.0	0.0
BLi00924	hypothetical protein	0.0	0.0	0.0	0.0	0.0	0.0
BLi00925	hypothetical protein	0.0	0.0	0.0	0.0	0.0	0.0
BLi00930	putative N-acetylmuramoyl-L-alanine amidase	19.4	0.0	0.0	0.0	21.2	0.0
BLi00932	hypothetical protein	0.0	0.0	0.0	0.0	77.0	0.0
BLi00933	putative transposase	0.0	0.0	0.0	50.1	72.4	0.0
BLi05010	putative RlfA like protein	0.0	0.0	0.0	0.0	0.0	0.0
BLi00934	hypothetical protein	0.0	0.0	0.0	0.0	0.0	0.0
BLi00935	putative transposase	0.0	0.0	0.0	49.2	64.2	0.0
BLi00936	putative TPR regulator	0.0	0.0	0.0	51.1	0.0	0.0

## Sheet: BLi_Pp2
Query-Organism	Annotation	BLi_Pp1	BLi_Pp3	BLi_Pp4	BLi_Pp5	BLi_Pp6	BLi_Pp7
BLi01317	phage protein XkdA	0.0	45.2	0.0	0.0	0.0	0.0
BLi01318	phage transcriptional repressor Xre	0.0	54.3	0.0	0.0	0.0	0.0
BLi01319	phage transcriptional repressor	0.0	39.5	0.0	0.0	0.0	0.0
BLi01320	phage protein	0.0	18.1	0.0	0.0	0.0	0.0
BLi01321	phage protein XkdB	0.0	0.0	0.0	0.0	0.0	0.0
BLi01322	phage protein XkdC	0.0	60.6	0.0	0.0	0.0	0.0
BLi01323	phage protein	0.0	57.1	0.0	0.0	0.0	0.0
BLi01324	phage protein XkdD	0.0	0.0	0.0	0.0	0.0	0.0
BLi01325	phage protein XtrA	0.0	60.8	0.0	0.0	0.0	0.0
BLi01326	phage RNA polymerase sigma like factor Xpf	0.0	0.0	0.0	0.0	0.0	0.0
BLi01327	phage terminase small subunit XtmA	0.0	0.0	0.0	21.8	0.0	0.0
BLi01328	phage terminase large subunit XtmB	0.0	82.4	0.0	84.5	0.0	0.0
BLi01329	phage protein XkdE	0.0	0.0	0.0	10.5	0.0	0.0
BLi01330	phage protein XkdF	0.0	0.0	0.0	0.0	0.0	0.0
BLi01331	phage putative capsid protein XkdG	0.0	0.0	0.0	0.0	0.0	0.0
BLi01332	phage protein YkzL	0.0	0.0	0.0	0.0	0.0	0.0
BLi01333	phage protein XkdH	0.0	0.0	0.0	0.0	0.0	0.0
BLi01334	phage protein XkdI	0.0	0.0	0.0	0.0	0.0	0.0
BLi01335	phage protein XkdJ	0.0	0.0	0.0	0.0	0.0	0.0
BLi01336	phage protein YkzM	0.0	0.0	0.0	0.0	0.0	0.0
BLi01337	phage tail sheath protein XkdK	0.0	0.0	0.0	0.0	0.0	0.0
BLi01338	phage protein XkdM	0.0	0.0	0.0	0.0	0.0	0.0
BLi01339	phage protein XkdN	0.0	0.0	0.0	0.0	0.0	0.0
BLi01340	phage protein XkzB	0.0	0.0	0.0	0.0	0.0	0.0
BLi01341	phage putative transglycosylase protein XkdO	0.0	0.0	27.1	0.0	30.8	0.0
BLi01342	phage puative peptidoglycan binding protein XkdP	0.0	25.6	24.7	0.0	0.0	0.0
BLi01343	phage protein XkdQ	0.0	0.0	0.0	0.0	0.0	0.0
BLi01344	phage protein XkdR	0.0	0.0	0.0	0.0	0.0	0.0
BLi01345	phage protein XkdS	0.0	0.0	0.0	0.0	0.0	0.0
BLi01346	phage putative tail component XkdT	0.0	0.0	0.0	0.0	0.0	0.0
BLi01347	phage protein XkdU	0.0	0.0	0.0	0.0	0.0	0.0
BLi01348	phage protein	0.0	0.0	0.0	0.0	0.0	0.0
BLi01349	phage protein XkdV	0.0	0.0	27.0	0.0	38.5	0.0
BLi01350	phage protein XkdV	0.0	0.0	24.8	0.0	39.0	0.0
BLi01351	phage putative protein XhlA	0.0	83.1	0.0	0.0	83.1	0.0
BLi01352	phage holin like protein XhlB	0.0	87.4	0.0	0.0	90.8	0.0
BLi01353	phage putative endolysin XlyA	19.4	0.0	36.3	0.0	89.1	0.0

## Sheet: BLi_Pp3
Query-Organism	Annotation	BLi_Pp1	BLi_Pp2	BLi_Pp4	BLi_Pp5	BLi_Pp6	BLi_Pp7
BLi01428	phage putative integrase	4.8	0.0	43.3	0.0	42.7	0.0
BLi01429	phage xkdA like protein YqaB	0.0	45.2	0.0	0.0	0.0	0.0
BLi01430	phage putative membrane protein	0.0	0.0	0.0	0.0	47.6	0.0
BLi01431	putative phage protein	0.0	0.0	0.0	0.0	0.0	0.0
BLi01432	putative phage protein	0.0	0.0	0.0	0.0	0.0	0.0
BLi05016	phage putative repressor	0.0	42.5	0.0	0.0	0.0	0.0
BLi01433	phage putative repressor YqaE	0.0	54.3	0.0	0.0	0.0	0.0
BLi05017	phage putative repressor	0.0	30.8	0.0	0.0	0.0	0.0
BLi01434	putative phage protein	0.0	0.0	0.0	0.0	0.0	0.0
BLi01435	putative phage protein	0.0	0.0	0.0	0.0	0.0	0.0
BLi01436	phage putative antirepressor	0.0	0.0	0.0	0.0	47.5	0.0
BLi01437	putative phage protein	0.0	0.0	0.0	0.0	0.0	0.0
BLi01438	putative phage protein YqaH	0.0	0.0	0.0	0.0	78.3	0.0
BLi01439	phage hypothetical protein	0.0	0.0	0.0	0.0	0.0	0.0
BLi05018	phage related membrane protein	0.0	18.1	0.0	0.0	0.0	0.0
BLi01440	phage putative endonuclease YqaJ	0.0	0.0	0.0	0.0	0.0	0.0
BLi01441	phage putative single strand DNA-binding protein YqaK	0.0	0.0	0.0	0.0	0.0	0.0
BLi01442	phage putative DNA-binding protein YqaL	0.0	0.0	0.0	0.0	0.0	0.0
BLi01443	phage ATP-binding protein YqaM	0.0	60.6	0.0	0.0	0.0	0.0
BLi01444	putative phage protein YqaO	0.0	60.8	0.0	0.0	0.0	0.0
BLi01445	putative phage protein	0.0	57.1	0.0	0.0	0.0	0.0
BLi01446	putative phage protein	0.0	0.0	0.0	0.0	0.0	0.0
BLi01447	putative phage protein	0.0	0.0	0.0	0.0	0.0	0.0
BLi01448	putative phage protein	0.0	0.0	0.0	0.0	0.0	0.0
BLi05019	putative phage protein	0.0	0.0	0.0	0.0	0.0	0.0
BLi01449	putative phage protein	0.0	0.0	0.0	0.0	0.0	0.0
BLi01450	phage YopX like protein	0.0	0.0	0.0	0.0	0.0	0.0
BLi01451	phage YopX like protein	0.0	0.0	0.0	0.0	0.0	0.0
BLi01452	phage putative endodeoxyribonuclease YqaN	0.0	0.0	0.0	0.0	0.0	0.0
BLi05020	putative phage protein	0.0	0.0	0.0	0.0	0.0	0.0
BLi01453	phage putative single strand DNA-binding protein	0.0	0.0	0.0	0.0	0.0	0.0
BLi01454	putative phage protein	0.0	0.0	0.0	0.0	0.0	0.0
BLi01455	putative phage protein	0.0	0.0	0.0	0.0	0.0	0.0
BLi01456	putative phage protein	0.0	0.0	0.0	0.0	0.0	0.0
BLi01458	putative phage protein	0.0	0.0	0.0	0.0	0.0	0.0
BLi01460	phage transcription associated protein YqaQ	0.0	0.0	23.6	0.0	0.0	0.0
BLi01461	putative phage protein	0.0	0.0	0.0	0.0	0.0	0.0
BLi01462	putative phage protein	0.0	0.0	0.0	0.0	0.0	0.0
BLi01463	phage putative terminase small subunit YqaS	0.0	0.0	0.0	26.6	0.0	0.0
BLi01464	phage putative terminase large subunit YqaT	0.0	82.4	0.0	82.4	0.0	0.0
BLi01465	putative phage protein	0.0	0.0	0.0	0.0	0.0	0.0
BLi01466	phage minor head structural component	0.0	0.0	0.0	0.0	0.0	0.0
BLi05021	putative phage protein	0.0	0.0	0.0	0.0	0.0	0.0
BLi01467	putative phage protein	0.0	0.0	0.0	0.0	0.0	0.0
BLi01468	putative phage protein	0.0	0.0	27.4	0.0	0.0	0.0
BLi01469	putative phage protein	0.0	0.0	0.0	0.0	0.0	0.0
BLi01470	putative major capsid protein	0.0	0.0	0.0	0.0	0.0	0.0
BLi01471	putative phage protein	0.0	0.0	0.0	0.0	26.2	0.0
BLi01472	putative phage protein	0.0	0.0	0.0	0.0	0.0	0.0
BLi01473	phage head completion protein	0.0	0.0	0.0	0.0	0.0	0.0
BLi01474	phage head tail joining protein	0.0	0.0	37.4	0.0	38.6	0.0
BLi01475	phage haid/tail component	0.0	0.0	0.0	0.0	0.0	0.0
BLi01476	phage tail protein	0.0	0.0	0.0	0.0	0.0	0.0
BLi01477	phage major tail protein	0.0	0.0	0.0	0.0	0.0	0.0
BLi05022	putative phage protein	0.0	0.0	51.3	0.0	0.0	0.0
BLi01478	putative phage protein	0.0	0.0	0.0	0.0	0.0	0.0
BLi01479	putative phage protein	0.0	0.0	0.0	0.0	0.0	0.0
BLi01480	phage putative membrane protein	0.0	24.9	24.9	0.0	0.0	0.0
BLi01481	phage tail protein	0.0	0.0	0.0	0.0	0.0	0.0
BLi01482	putative phage protein	0.0	0.0	0.0	0.0	0.0	0.0
BLi01483	putative phage protein	0.0	0.0	0.0	0.0	0.0	0.0
BLi01484	phage like protein XhlA	0.0	83.1	0.0	0.0	96.6	0.0
BLi01485	phage holin-like protein XhlB	0.0	87.4	0.0	0.0	96.6	0.0
BLi01486	phage putative glycoside hydrolase	0.0	25.6	21.9	0.0	0.0	0.0
BLi01487	mother cell-specific sporulation protein YrkC	0.0	0.0	0.0	0.0	0.0	0.0
BLi01488	hypothetical protein YhjR	0.0	0.0	0.0	0.0	0.0	0.0
BLi01489	UPF0702 transmembrane protein YdfS	0.0	0.0	0.0	0.0	0.0	0.0

## Sheet: BLi_Pp4
BLi_Pp4	Annotation	BLi_Pp1	BLi_Pp2	BLi_Pp3	BLi_Pp5	BLi_Pp6	BLi_Pp7
BLi01531	phage putative integrase	0.0	0.0	38.1	0.0	37.7	0.0
BLi01532	phage putative integrase	0.0	0.0	0.0	0.0	0.0	0.0
BLi01533	phage putative integrase	0.0	0.0	8.7	0.0	0.0	0.0
BLi01534	putative phage protein	0.0	0.0	0.0	0.0	0.0	0.0
BLi01535	phage putative hydrolase protein	0.0	0.0	0.0	0.0	0.0	0.0
BLi01536	putative phage protein	0.0	0.0	0.0	0.0	0.0	0.0
BLi01537	putative phage protein	0.0	0.0	0.0	0.0	0.0	0.0
BLi01538	phage ATP-dependent DNA ligase LigB	0.0	0.0	0.0	0.0	0.0	0.0
BLi01539	putative phage protein	0.0	0.0	0.0	0.0	0.0	0.0
BLi01540	putative phage protein	0.0	0.0	0.0	0.0	0.0	0.0
BLi05023	putative phage protein	0.0	0.0	0.0	0.0	0.0	0.0
BLi05024	putative phage protein	0.0	0.0	0.0	0.0	0.0	0.0
BLi05025	putative phage protein	0.0	0.0	0.0	0.0	0.0	0.0
BLi01542	putative phage protein	0.0	0.0	27.4	0.0	0.0	0.0
BLi01543	putative phage protein	0.0	0.0	0.0	0.0	0.0	0.0
BLi01544	putative phage protein	0.0	0.0	0.0	0.0	0.0	0.0
BLi01545	putative phage protein	0.0	0.0	0.0	0.0	0.0	0.0
BLi01546	putative phage protein	0.0	0.0	0.0	0.0	0.0	0.0
BLi05026	putative phage protein	0.0	0.0	0.0	0.0	41.0	0.0
BLi01547	phage terminase small subunit	0.0	0.0	0.0	0.0	0.0	0.0
BLi01548	phage terminase large subunit	0.0	0.0	0.0	0.0	48.9	0.0
BLi01549	phage portal protein	0.0	0.0	0.0	0.0	45.7	0.0
BLi01550	phage putative ATP-dependent CLP protease	0.0	0.0	0.0	0.0	60.2	0.0
BLi01551	phage putative capsid protein	0.0	0.0	0.0	0.0	0.0	0.0
BLi01552	putative phage protein	0.0	0.0	0.0	0.0	0.0	0.0
BLi01553	phage putative DNA packaging protein	0.0	0.0	0.0	0.0	46.0	0.0
BLi01554	phage head-tail joining protein	0.0	0.0	37.4	0.0	48.7	0.0
BLi01555	putative phage protein	0.0	0.0	0.0	0.0	0.0	0.0
BLi01556	phage major tail protein	0.0	0.0	0.0	0.0	44.1	0.0
BLi01557	putative phage protein	0.0	0.0	51.3	0.0	0.0	0.0
BLi01558	putative phage protein	0.0	0.0	0.0	0.0	47.0	0.0
BLi01559	phage putative tail component YqbO	0.0	27.1	24.9	0.0	37.3	0.0
BLi01560	phage putative tail component	0.0	0.0	0.0	0.0	39.0	0.0
BLi01561	phage putative tail component	0.0	34.5	0.0	0.0	27.0	0.0
BLi01562	putative phage protein	0.0	0.0	0.0	0.0	80.2	0.0
BLi01563	putative phage protein XkdV	0.0	27.0	0.0	0.0	53.5	0.0
BLi01564	phage related xkdW like protein XkdW	0.0	0.0	0.0	0.0	0.0	0.0
BLi01565	phage related xkdX like protein XkdX	0.0	0.0	0.0	0.0	0.0	0.0
BLi01566	phage glycerophosphoryl diester phosphodiesterase	0.0	0.0	23.6	0.0	0.0	0.0
BLi01567	phage holin-like protein	0.0	2.4	0.0	0.0	0.0	0.0
BLi01568	phage N-acetylmuramoyl-L-alanine amidase like protein	0.0	36.3	21.9	0.0	38.4	0.0
BLi01569	phage putative holin-like protein	0.0	0.0	0.0	0.0	0.0	0.0
BLi01570	putative phage protein	0.0	0.0	0.0	0.0	0.0	0.0
BLi01571	phage HTH-type DNA binding protein	0.0	0.0	0.0	0.0	0.0	0.0
BLi01572	phage related protein	0.0	0.0	0.0	0.0	0.0	0.0
BLi01573	phage putative DNA polymerase component YolD	0.0	0.0	0.0	0.0	0.0	0.0
BLi01574	phage putative integrase	6.0	0.0	43.3	0.0	43.8	0.0

## Sheet: BLi_Pp5
BLi_Pp5	Annotation	BLi_Pp1	BLi_Pp2	BLi_Pp3	BLi_Pp4	BLi_Pp6	BLi_Pp7
BLi02967	putative phage capsid protein	0.0	10.5	0.0	0.0	0.0	0.0
BLi02968	phage terminase large subunit	0.0	84.5	82.4	0.0	0.0	0.0
BLi02969	putative phage protein	0.0	0.0	26.6	0.0	0.0	0.0
BLi02970	phage terminase small subunit	0.0	21.8	22.6	0.0	23.0	0.0
BLi02971	putative phage protein	0.0	0.0	0.0	0.0	0.0	0.0
BLi02972	putative phage protein	0.0	0.0	0.0	0.0	0.0	0.0
BLi02973	putative phage protein	0.0	0.0	0.0	0.0	0.0	0.0
BLi02974	putative phage DNA (cytosine-5-)-methyltransferase	0.0	0.0	0.0	0.0	0.0	0.0
BLi02975	putative phage protein	0.0	0.0	0.0	0.0	0.0	0.0
BLi02976	putative phage protein	0.0	0.0	0.0	0.0	0.0	0.0
BLi02977	putative phage integrase	50.1	0.0	0.0	0.0	50.4	0.0
BLi02978	putative TPR regulator	51.1	0.0	0.0	0.0	0.0	0.0
BLi02979	putative phage protein	0.0	0.0	0.0	0.0	0.0	0.0
BLi02980	phage transcriptional activator ArpU-like protein	0.0	0.0	0.0	0.0	50.0	0.0
BLi02981	hypothetical protein	0.0	0.0	0.0	0.0	0.0	0.0

## Sheet: BLi_Pp6
BLi_Pp6	Annotation	BLi_Pp1	BLi_Pp2	BLi_Pp3	BLi_Pp4	BLi_Pp5	BLi_Pp7
BLi03587	putative phage protein	0.0	0.0	0.0	0.0	0.0	0.0
BLi03588	putative phage protein	0.0	0.0	0.0	0.0	0.0	0.0
BLi03589	putative phage protein	0.0	0.0	47.6	0.0	0.0	0.0
BLi03590	phage putative integrase	0.0	0.0	0.0	0.0	0.0	0.0
BLi03591	putative transposase/part of IS element	0.0	0.0	0.0	0.0	0.0	0.0
BLi03592	phage putative HTH transcription repressor protein	0.0	0.0	0.0	0.0	0.0	0.0
BLi05033	putative phage protein	0.0	0.0	0.0	0.0	0.0	0.0
BLi03593	putative phage protein	0.0	0.0	0.0	0.0	0.0	0.0
BLi03594	putative phage protein	0.0	0.0	0.0	0.0	0.0	0.0
BLi03595	putative phage protein	0.0	0.0	0.0	0.0	0.0	0.0
BLi03596	phage putative transposase	72.4	0.0	0.0	0.0	50.4	0.0
BLi03597	putative phage protein	77.0	0.0	0.0	0.0	0.0	0.0
BLi03598	phage putative N-acetylmuramoyl-L-alanine amidase XlyA	21.2	89.1	0.0	38.4	0.0	0.0
BLi03599	phage holin like protein XhlB	0.0	90.8	96.6	0.0	0.0	0.0
BLi03600	phage putative N-acetylmuramoyl-L-alanine amidase XhlA-like protein	0.0	83.1	96.6	0.0	0.0	0.0
BLi03601	putative phage protein	0.0	0.0	0.0	0.0	0.0	0.0
BLi03602	phage putative long tail fibre protein	0.0	39.0	0.0	53.5	0.0	0.0
BLi03603	putative phage protein	0.0	0.0	0.0	80.2	0.0	0.0
BLi03604	phage putative tail protein with catalytic activity	0.0	0.0	0.0	23.2	0.0	0.0
BLi03605	phage putative tail component	0.0	0.0	0.0	39.0	0.0	0.0
BLi03606	phage putative tail protein with catalytic activity	0.0	30.9	0.0	37.3	0.0	0.0
BLi03607	putative phage protein	0.0	0.0	0.0	47.0	0.0	0.0
BLi03608	phage major tail protein	0.0	0.0	0.0	44.1	0.0	0.0
BLi03609	putative phage protein	0.0	0.0	0.0	0.0	0.0	0.0
BLi03610	putative phage protein	0.0	0.0	0.0	0.0	0.0	0.0
BLi03611	phage putative head-tail joining protein	0.0	0.0	38.6	48.7	0.0	0.0
BLi03612	phage putative DNA packaging protein	0.0	0.0	0.0	46.0	0.0	0.0
BLi03613	putative phage protein	0.0	0.0	26.2	0.0	23.0	0.0
BLi03614	phage major capsid protein	0.0	0.0	0.0	0.0	0.0	0.0
BLi03615	phage putaive peptidase	0.0	0.0	0.0	60.2	0.0	0.0
BLi03616	phage portal protein	0.0	0.0	0.0	45.7	0.0	0.0
BLi03617	phage related protein	0.0	0.0	0.0	0.0	0.0	0.0
BLi03618	phage terminase large subunit	0.0	0.0	0.0	48.9	0.0	0.0
BLi03619	phage terminase small subunit	0.0	0.0	0.0	0.0	0.0	0.0
BLi05034	hypothetical protein	0.0	0.0	0.0	41.0	0.0	0.0
BLi05035	spore coat protein CotD	0.0	0.0	0.0	0.0	0.0	0.0
BLi03622	phage transcriptional regulator ArpU-like protein	0.0	0.0	0.0	0.0	50.0	0.0
BLi03623	putative phage protein	0.0	0.0	0.0	0.0	0.0	0.0
BLi03624	putative phage protein	0.0	0.0	0.0	0.0	0.0	0.0
BLi03626	phage putative DNA endonuclease	0.0	0.0	0.0	0.0	0.0	0.0
BLi03627	putative phage protein	0.0	0.0	0.0	0.0	0.0	0.0
BLi03628	putative phage protein	0.0	0.0	0.0	0.0	0.0	0.0
BLi03629	phage putative DNA primases	0.0	0.0	0.0	0.0	0.0	0.0
BLi03630	putative phage protein	0.0	0.0	0.0	0.0	0.0	0.0
BLi03631	putative phage protein	0.0	0.0	0.0	0.0	0.0	0.0
BLi03632	putative phage protein	0.0	0.0	0.0	0.0	0.0	0.0
BLi03633	putative phage protein	0.0	0.0	0.0	0.0	0.0	0.0
BLi03634	putative phage protein	0.0	0.0	78.3	0.0	0.0	0.0
BLi03635	putative phage protein	0.0	0.0	0.0	0.0	0.0	0.0
BLi03636	putative phage protein	0.0	0.0	0.0	0.0	0.0	0.0
BLi03637	putative phage protein	0.0	0.0	0.0	0.0	0.0	0.0
BLi03638	phage putative DNA-binding protein	0.0	0.0	47.5	0.0	0.0	0.0
BLi05037	putative phage protein	0.0	0.0	0.0	0.0	0.0	0.0
BLi03639	phage integrase	6.0	0.0	42.7	43.8	0.0	0.0

## Sheet: BLi_Pp7
BLi_Pp7	Annotation	BLi_Pp1	BLi_Pp2	BLi_Pp3	BLi_Pp4	BLi_Pp5	BLi_Pp6
BLi04308	hypothetical protein	0.0	0.0	0.0	0.0	0.0	0.0
BLi05043	putative phage protein	0.0	0.0	0.0	0.0	0.0	0.0
BLi04310	putative phage integrase	0.0	0.0	0.0	0.0	0.0	0.0
BLi04311	putative phage protein	0.0	0.0	0.0	0.0	0.0	0.0
BLi05044	putative phage protein	0.0	0.0	0.0	0.0	0.0	0.0
BLi04312	putative phage protein	0.0	0.0	0.0	0.0	0.0	0.0
BLi04313	putative phage protein	0.0	0.0	0.0	0.0	0.0	0.0
BLi04314	putative phage protein	0.0	0.0	0.0	0.0	0.0	0.0
BLi04315*	type 1 restriction endonuclease HsdR	0.0	0.0	0.0	0.0	0.0	0.0
BLi04316	restriction modification system component HsdS	0.0	0.0	0.0	0.0	0.0	0.0
BLi04317	putative phage protein	0.0	0.0	0.0	0.0	0.0	0.0
BLi05045	putative phage protein	0.0	0.0	0.0	0.0	0.0	0.0
BLi04318	type 1 restriction-modification system subunit HsdM	0.0	0.0	0.0	0.0	0.0	0.0
BLi04319	putative restriction endonuclease	0.0	0.0	0.0	0.0	0.0	0.0
BLi04320	putative phage protein	0.0	0.0	0.0	0.0	0.0	0.0
BLi04321	putative phage integrase	0.0	0.0	0.0	0.0	0.0	0.0
BLi04322	putative phage resolvase	0.0	0.0	0.0	0.0	0.0	0.0
BLi04323	putative phage resolvase	0.0	0.0	0.0	0.0	0.0	0.0
BLi04324	rRNA large subunit methyltransferase YydA	0.0	0.0	0.0	0.0	0.0	0.0
BLi04325	hypothetical protein	0.0	0.0	0.0	0.0	0.0	0.0
BLi04326	hypothetical protein	0.0	0.0	0.0	0.0	0.0	0.0
* The hsdR2 gene (BLi04315) encoding for the type 1 restriction endonuclease HsdR of the prophage region BLi_Pp7 is deleted in B. licheniformis MW3, B. licheniformis ΔPBSX and B. licheniformis ΔPBSX-ΔBLi_Pp3.
