# Supplementary material for: Genome-Based Identification of Active Prophage Regions by Next Generation Sequencing in Bacillus licheniformis DSM13
Source: PLoS One. 2015 Mar 26;10(3):e0120759. doi: 10.1371/journal.pone.0120759 (PMC4374763; doi:10.1371/journal.pone.0120759)
Supplement: S2 Table — (XLSX) [file pone.0120759.s007.xlsx]

## Sheet: Table S1
S2 Table. Protein comparison of the B. licheniformis DSM13 prophage regions BLi_Pp1 - BLi_Pp7 to known phage proteins.
The Needle similarity scores were filtered for the best hit and values < 30 were discarded.
Query locus	Query phage	Annotation	Needle score	best hit	Subject organism	Genetic material	Order	Family	Subfamily	Genus
BLi00922	DSM13 phage BLi_Pp1	putative TPR regulator	40.6	*	Bacillus phage phi105	dsDNA viruses, no RNA stage	Caudovirales	Siphoviridae		Lambdalikevirus
BLi00925	DSM13 phage BLi_Pp1	hypothetical protein	30.8	*	Mycobacterium phage SWU1	dsDNA viruses, no RNA stage	Caudovirales	Siphoviridae	unclassified Siphoviridae
BLi00932	DSM13 phage BLi_Pp1	hypothetical protein	34.9	*	Listeria phage A006	dsDNA viruses, no RNA stage	Caudovirales	Siphoviridae	unclassified Siphoviridae
BLi00933	DSM13 phage BLi_Pp1	putative transposase	32.3	*	Bacillus phage SPbeta	dsDNA viruses, no RNA stage	Caudovirales	Siphoviridae		Spbetalikevirus
BLi00935	DSM13 phage BLi_Pp1	putative transposase	34.7	*	Bacillus phage SPbeta	dsDNA viruses, no RNA stage	Caudovirales	Siphoviridae		Spbetalikevirus
BLi00936	DSM13 phage BLi_Pp1	putative TPR regulator	42.3	*	Bacillus phage phi105	dsDNA viruses, no RNA stage	Caudovirales	Siphoviridae		Lambdalikevirus
BLi01317	DSM13 phage BLi_Pp2	phage protein XkdA	67.9	*	Bacillus subtilis phage PBSX
BLi01318	DSM13 phage BLi_Pp2	phage transcriptional repressor Xre	88	*	Bacillus subtilis phage PBSX
BLi01319	DSM13 phage BLi_Pp2	phage transcriptional repressor	55.6	*	Lactobacillus phage phig1e	dsDNA viruses, no RNA stage	Caudovirales	Siphoviridae	unclassified Siphoviridae
BLi01320	DSM13 phage BLi_Pp2	phage protein	31.7	*	Bacillus subtilis phage PBSX
BLi01321	DSM13 phage BLi_Pp2	phage protein XkdB	67.8	*	Bacillus subtilis phage PBSX
BLi01322	DSM13 phage BLi_Pp2	phage protein XkdC	79.7	*	Bacillus subtilis phage PBSX
BLi01323	DSM13 phage BLi_Pp2	phage protein	54.4	*	Bacillus subtilis phage PBSX
BLi01324	DSM13 phage BLi_Pp2	phage protein XkdD	58.3	*	Bacillus subtilis phage PBSX
BLi01325	DSM13 phage BLi_Pp2	phage protein XtrA	77.9	*	Bacillus subtilis phage PBSX
BLi01326	DSM13 phage BLi_Pp2	phage RNA polymerase sigma like factor Xpf	78.1	*	Bacillus subtilis phage PBSX
BLi01327	DSM13 phage BLi_Pp2	phage terminase small subunit XtmA	83.6	*	Bacillus subtilis phage PBSX
BLi01328	DSM13 phage BLi_Pp2	phage terminase large subunit XtmB	88	*	Bacillus subtilis phage PBSX
BLi01329	DSM13 phage BLi_Pp2	phage protein XkdE	82.7	*	Bacillus subtilis phage PBSX
BLi01330	DSM13 phage BLi_Pp2	phage protein XkdF	76.4	*	Bacillus subtilis phage PBSX
BLi01331	DSM13 phage BLi_Pp2	phage putative capsid protein XkdG	93.2	*	Bacillus subtilis phage PBSX
BLi01332	DSM13 phage BLi_Pp2	phage protein YkzL	72.1	*	Bacillus subtilis phage PBSX
BLi01333	DSM13 phage BLi_Pp2	phage protein XkdH	72	*	Bacillus subtilis phage PBSX
BLi01334	DSM13 phage BLi_Pp2	phage protein XkdI	77.8	*	Bacillus subtilis phage PBSX
BLi01335	DSM13 phage BLi_Pp2	phage protein XkdJ	80.1	*	Bacillus subtilis phage PBSX
BLi01336	DSM13 phage BLi_Pp2	phage protein YkzM	72.4	*	Bacillus subtilis phage PBSX
BLi01337	DSM13 phage BLi_Pp2	phage tail sheath protein XkdK	83.5	*	Bacillus subtilis phage PBSX
BLi01338	DSM13 phage BLi_Pp2	phage protein XkdM	97.3	*	Bacillus subtilis phage PBSX
BLi01339	DSM13 phage BLi_Pp2	phage protein XkdN	97.3	*	Bacillus subtilis phage PBSX
BLi01340	DSM13 phage BLi_Pp2	phage protein XkzB	86.3	*	Bacillus subtilis phage PBSX
BLi01341	DSM13 phage BLi_Pp2	phage putative transglycosylase protein XkdO	61.4	*	Bacillus subtilis phage PBSX
BLi01342	DSM13 phage BLi_Pp2	phage puative peptidoglycan binding protein XkdP	90.4	*	Bacillus subtilis phage PBSX
BLi01343	DSM13 phage BLi_Pp2	phage protein XkdQ	88	*	Bacillus subtilis phage PBSX
BLi01344	DSM13 phage BLi_Pp2	phage protein XkdR	71.6	*	Bacillus subtilis phage PBSX
BLi01345	DSM13 phage BLi_Pp2	phage protein XkdS	94.3	*	Bacillus subtilis phage PBSX
BLi01346	DSM13 phage BLi_Pp2	phage putative tail component XkdT	81	*	Bacillus subtilis phage PBSX
BLi01347	DSM13 phage BLi_Pp2	phage protein XkdU	41.8	*	Bacillus subtilis phage PBSX
BLi01348	DSM13 phage BLi_Pp2	phage protein	60.2	*	Clostridium phage phiCD27	dsDNA viruses, no RNA stage	Caudovirales	Myoviridae		PhiCD119likevirus
BLi01349	DSM13 phage BLi_Pp2	phage protein XkdV	36.4	*	Staphylococcus phage StB27	dsDNA viruses, no RNA stage	Caudovirales	Siphoviridae	unclassified Siphoviridae
BLi01350	DSM13 phage BLi_Pp2	phage protein XkdV	37.7	*	Bacillus phage SPbeta	dsDNA viruses, no RNA stage	Caudovirales	Siphoviridae		Spbetalikevirus
BLi01351	DSM13 phage BLi_Pp2	phage putative hemolysin like protein XhlA	87.6	*	Bacillus subtilis phage PBSX
BLi01352	DSM13 phage BLi_Pp2	phage protein XhlB	78.2	*	Bacillus subtilis phage PBSX
BLi01353	DSM13 phage BLi_Pp2	phage N-acetylmuramoyl-L-alanine amidase XlyA	48.9	*	Bacillus subtilis phage PBSX
BLi01428	DSM13 phage BLi_Pp3	phage putative integrase	57.3	*	Geobacillus phage GBSV1	dsDNA viruses, no RNA stage	Caudovirales	unclassified Caudovirales
BLi01429	DSM13 phage BLi_Pp3	phage xkdA like protein YqaB	53.3	*	Bacillus subtilis phage PBSX
BLi01430	DSM13 phage BLi_Pp3	phage putative membrane protein	48.5	*	Brochothrix phage BL3	dsDNA viruses, no RNA stage	Caudovirales	Siphoviridae	unclassified Siphoviridae
BLi01431	DSM13 phage BLi_Pp3	putative phage protein	43.8	*	Listeria phage B025	dsDNA viruses, no RNA stage	Caudovirales	Siphoviridae	unclassified Siphoviridae
BLi05016	DSM13 phage BLi_Pp3	phage putative repressor	50.6	*	Staphylococcus phage phiNM	dsDNA viruses, no RNA stage	Caudovirales	Siphoviridae	unclassified Siphoviridae
BLi01433	DSM13 phage BLi_Pp3	phage putative repressor YqaE	53.3	*	Bacillus phage SPbeta	dsDNA viruses, no RNA stage	Caudovirales	Siphoviridae		Spbetalikevirus
BLi05017	DSM13 phage BLi_Pp3	phage putative repressor	51.2	*	Enterococcus phage phiEF24C	dsDNA viruses, no RNA stage	Caudovirales	Myoviridae	Spounavirinae	unassigned Spounavirinae
BLi01434	DSM13 phage BLi_Pp3	putative phage protein	42.9	*	Geobacillus phage GBSV1	dsDNA viruses, no RNA stage	Caudovirales	unclassified Caudovirales
BLi01436	DSM13 phage BLi_Pp3	phage putative antirepressor	54.9	*	Staphylococcus phage EW	dsDNA viruses, no RNA stage	Caudovirales	Siphoviridae	unclassified Siphoviridae
BLi01437	DSM13 phage BLi_Pp3	putative phage protein	49.4	*	Listeria phage A006	dsDNA viruses, no RNA stage	Caudovirales	Siphoviridae	unclassified Siphoviridae
BLi01438	DSM13 phage BLi_Pp3	putative phage protein YqaH	72.8	*	Bacillus phage phi105	dsDNA viruses, no RNA stage	Caudovirales	Siphoviridae		Lambdalikevirus
BLi05018	DSM13 phage BLi_Pp3	phage related membrane protein	33.9	*	Pseudomonas phage PA11	dsDNA viruses, no RNA stage	unclassified dsDNA phages
BLi01440	DSM13 phage BLi_Pp3	phage putative endonuclease YqaJ	66.9	*	Bacillus virus 1	dsDNA viruses, no RNA stage	Caudovirales	unclassified Caudovirales
BLi01441	DSM13 phage BLi_Pp3	phage putative single strand DNA-binding protein YqaK	65.7	*	Geobacillus phage GBSV1	dsDNA viruses, no RNA stage	Caudovirales	unclassified Caudovirales
BLi01442	DSM13 phage BLi_Pp3	phage putative DNA-binding protein YqaL	37.7	*	Staphylococcus phage phiN315	dsDNA viruses, no RNA stage	Caudovirales	Siphoviridae	unclassified Siphoviridae
BLi01443	DSM13 phage BLi_Pp3	phage ATP-binding protein YqaM	60.1	*	Bacillus subtilis phage PBSX
BLi01444	DSM13 phage BLi_Pp3	putative phage protein YqaO	59.2	*	Bacillus subtilis phage PBSX
BLi01445	DSM13 phage BLi_Pp3	putative phage protein	55.4	*	Bacillus subtilis phage PBSX
BLi01446	DSM13 phage BLi_Pp3	putative phage protein	35.1	*	Geobacillus virus E2	unclassified phages
BLi01447	DSM13 phage BLi_Pp3	putative phage protein	47.8	*	Bacillus phage SPbeta	dsDNA viruses, no RNA stage	Caudovirales	Siphoviridae		Spbetalikevirus
BLi01450	DSM13 phage BLi_Pp3	phage YopX like protein	44.2	*	Enterococcus phage phiEf11	dsDNA viruses, no RNA stage	Caudovirales	Siphoviridae	unclassified Siphoviridae
BLi01451	DSM13 phage BLi_Pp3	phage YopX like protein	44.4	*	Bacillus phage IEBH	dsDNA viruses, no RNA stage	Caudovirales	Siphoviridae	unclassified Siphoviridae
BLi01452	DSM13 phage BLi_Pp3	phage putative endodeoxyribonuclease YqaN	64.4	*	Bacillus phage PM1	dsDNA viruses, no RNA stage	Caudovirales	Siphoviridae	unclassified Siphoviridae
BLi05020	DSM13 phage BLi_Pp3	putative phage protein	48.1	*	Bacillus phage PM1	dsDNA viruses, no RNA stage	Caudovirales	Siphoviridae	unclassified Siphoviridae
BLi01453	DSM13 phage BLi_Pp3	phage putative single strand DNA-binding protein	49.5	*	Clostridium phage phiCD38-2	dsDNA viruses, no RNA stage	Caudovirales	Siphoviridae	unclassified Siphoviridae
BLi01455	DSM13 phage BLi_Pp3	putative phage protein	54	*	Bacillus phage PM1	dsDNA viruses, no RNA stage	Caudovirales	Siphoviridae	unclassified Siphoviridae
BLi01458	DSM13 phage BLi_Pp3	putative phage protein	54.5	*	Bacillus phage BtCS33	dsDNA viruses, no RNA stage	Caudovirales	Siphoviridae	unclassified Siphoviridae
BLi01460	DSM13 phage BLi_Pp3	phage transcription associated protein YqaQ	42.3	*	Staphylococcus phage StauST398-1	dsDNA viruses, no RNA stage	Caudovirales	Siphoviridae	unclassified Siphoviridae
BLi01461	DSM13 phage BLi_Pp3	putative phage protein	36.2	*	Enterobacteria phage Phi1	dsDNA viruses, no RNA stage	Caudovirales	Myoviridae	Tevenvirinae	T4likevirus
BLi01462	DSM13 phage BLi_Pp3	putative phage protein	31.9	*	Aeromonas phage CC2	dsDNA viruses, no RNA stage	Caudovirales	Myoviridae	Tevenvirinae	T4likevirus
BLi01463	DSM13 phage BLi_Pp3	phage putative terminase small subunit YqaS	70.5	*	Clostridium phage phiC2	dsDNA viruses, no RNA stage	Caudovirales	Myoviridae		PhiCD119likevirus
BLi01464	DSM13 phage BLi_Pp3	phage putative terminase large subunit YqaT	82.9	*	Bacillus subtilis phage PBSX
BLi01465	DSM13 phage BLi_Pp3	putative phage protein	68.6	*	Staphylococcus phage phiETA3	dsDNA viruses, no RNA stage	Caudovirales	Siphoviridae	unclassified Siphoviridae
BLi01466	DSM13 phage BLi_Pp3	phage minor head structural component	74.4	*	Bacillus phage SPP1	dsDNA viruses, no RNA stage	Caudovirales	Siphoviridae		Lambdalikevirus
BLi01467	DSM13 phage BLi_Pp3	putative phage protein	31.2	*	Enterococcus phage phiFL2A	dsDNA viruses, no RNA stage	Caudovirales	Siphoviridae	unclassified Siphoviridae
BLi01468	DSM13 phage BLi_Pp3	putative phage protein	42.9	*	Clostridium phage phiCD119	dsDNA viruses, no RNA stage	Caudovirales	Myoviridae		PhiCD119likevirus
BLi01469	DSM13 phage BLi_Pp3	putative phage protein	71.1	*	Staphylococcus phage 96	dsDNA viruses, no RNA stage	Caudovirales	Siphoviridae	unclassified Siphoviridae
BLi01470	DSM13 phage BLi_Pp3	putative major capsid protein	64.6	*	Staphylococcus phage StauST398-3	dsDNA viruses, no RNA stage	Caudovirales	Siphoviridae	unclassified Siphoviridae
BLi01471	DSM13 phage BLi_Pp3	putative phage protein	49.2	*	Bacillus phage phi105	dsDNA viruses, no RNA stage	Caudovirales	Siphoviridae		Lambdalikevirus
BLi01473	DSM13 phage BLi_Pp3	phage head completion protein	72.8	*	Bacillus phage SPP1	dsDNA viruses, no RNA stage	Caudovirales	Siphoviridae		Lambdalikevirus
BLi01474	DSM13 phage BLi_Pp3	phage head tail joining protein	55.3	*	Bacillus phage SPP1	dsDNA viruses, no RNA stage	Caudovirales	Siphoviridae		Lambdalikevirus
BLi01475	DSM13 phage BLi_Pp3	phage haid/tail component	68	*	Bacillus phage SPP1	dsDNA viruses, no RNA stage	Caudovirales	Siphoviridae		Lambdalikevirus
BLi01476	DSM13 phage BLi_Pp3	phage tail protein	63.8	*	Bacillus phage SPP1	dsDNA viruses, no RNA stage	Caudovirales	Siphoviridae		Lambdalikevirus
BLi01477	DSM13 phage BLi_Pp3	phage major tail protein	60	*	Bacillus phage SPP1	dsDNA viruses, no RNA stage	Caudovirales	Siphoviridae		Lambdalikevirus
BLi05022	DSM13 phage BLi_Pp3	putative phage protein	33.6	*	Bacillus phage SPP1	dsDNA viruses, no RNA stage	Caudovirales	Siphoviridae		Lambdalikevirus
BLi01478	DSM13 phage BLi_Pp3	putative phage protein	50.3	*	Staphylococcus phage 37	dsDNA viruses, no RNA stage	Caudovirales	Siphoviridae	unclassified Siphoviridae
BLi01479	DSM13 phage BLi_Pp3	putative phage protein	37.5	*	Enterococcus phage phiFL2A	dsDNA viruses, no RNA stage	Caudovirales	Siphoviridae	unclassified Siphoviridae
BLi01480	DSM13 phage BLi_Pp3	phage putative membrane protein	54.8	*	Bacillus phage SPP1	dsDNA viruses, no RNA stage	Caudovirales	Siphoviridae		Lambdalikevirus
BLi01481	DSM13 phage BLi_Pp3	phage tail protein	51.8	*	Bacillus phage SPP1	dsDNA viruses, no RNA stage	Caudovirales	Siphoviridae		Lambdalikevirus
BLi01482	DSM13 phage BLi_Pp3	putative phage protein	52.1	*	Bacillus phage SPP1	dsDNA viruses, no RNA stage	Caudovirales	Siphoviridae		Lambdalikevirus
BLi01483	DSM13 phage BLi_Pp3	putative phage protein	35.5	*	Aeromonas phage 65	dsDNA viruses, no RNA stage	Caudovirales	Myoviridae	Tevenvirinae	T4likevirus
BLi01484	DSM13 phage BLi_Pp3	phage XhlA like protein XhlA	77.5	*	Bacillus subtilis phage PBSX
BLi01485	DSM13 phage BLi_Pp3	phage XhlB holin-like protein XhlB	82.8	*	Bacillus subtilis phage PBSX
BLi01486	DSM13 phage BLi_Pp3	phage putative glycoside hydrolase	48.1	*	Listeria phage P40	dsDNA viruses, no RNA stage	Caudovirales	Siphoviridae	unclassified Siphoviridae
BLi01487	DSM13 phage BLi_Pp3	mother cell-specific sporulation protein YrkC	67.3	*	Bacillus phage Fah	dsDNA viruses, no RNA stage	Caudovirales	Siphoviridae	unclassified Siphoviridae
BLi01531	DSM13 phage BLi_Pp4	phage putative integrase	42.3	*	Clostridium phage c-st	dsDNA viruses, no RNA stage	Caudovirales	Myoviridae	unclassified Myoviridae
BLi01532	DSM13 phage BLi_Pp4	phage putative integrase	33.4	*	Staphylococcus phage phi7401PVL	dsDNA viruses, no RNA stage	Caudovirales	Siphoviridae	unclassified Siphoviridae
BLi01534	DSM13 phage BLi_Pp4	putative phage protein	34.2	*	Clostridium phage c-st	dsDNA viruses, no RNA stage	Caudovirales	Myoviridae	unclassified Myoviridae
BLi01538	DSM13 phage BLi_Pp4	phage ATP-dependent DNA ligase LigB	77.4	*	Bacillus phage SPbeta	dsDNA viruses, no RNA stage	Caudovirales	Siphoviridae		Spbetalikevirus
BLi05024	DSM13 phage BLi_Pp4	putative phage protein	44.8	*	Staphylococcus phage vB SepiS-phiIPLA7
BLi01542	DSM13 phage BLi_Pp4	putative phage protein	66.3	*	Lactococcus phage KSY1	dsDNA viruses, no RNA stage	Caudovirales	Podoviridae	unassigned Podoviridae
BLi01544	DSM13 phage BLi_Pp4	putative phage protein	32.2	*	Pelagibacter phage HTVC010P	dsDNA viruses, no RNA stage	Caudovirales	Podoviridae	unclassified Podoviridae
BLi01546	DSM13 phage BLi_Pp4	putative phage protein	33.5	*	Lactobacillus phage A2	dsDNA viruses, no RNA stage	Caudovirales	Siphoviridae	unclassified Siphoviridae
BLi05026	DSM13 phage BLi_Pp4	putative phage protein	50.4	*	Staphylococcus phage phi2958PVL	unclassified phages
BLi01547	DSM13 phage BLi_Pp4	phage terminase small subunit	74.8	*	Staphylococcus phage tp310-2	dsDNA viruses, no RNA stage	Caudovirales	Siphoviridae	unclassified Siphoviridae
BLi01548	DSM13 phage BLi_Pp4	phage terminase large subunit	69.3	*	Staphylococcus phage phiSLT	dsDNA viruses, no RNA stage	Caudovirales	Siphoviridae	unclassified Siphoviridae
BLi01549	DSM13 phage BLi_Pp4	phage portal protein	58.1	*	Staphylococcus phage 42E	dsDNA viruses, no RNA stage	Caudovirales	Siphoviridae	unclassified Siphoviridae
BLi01550	DSM13 phage BLi_Pp4	phage putative ATP-dependent CLP protease	64.1	*	Lactobacillus phage JCL1032	dsDNA viruses, no RNA stage	Caudovirales	Siphoviridae	unclassified Siphoviridae
BLi01551	DSM13 phage BLi_Pp4	phage putative capsid protein	64.4	*	Staphylococcus phage phiSauS-IPLA35	dsDNA viruses, no RNA stage	Caudovirales	Siphoviridae	unclassified Siphoviridae
BLi01552	DSM13 phage BLi_Pp4	putative phage protein	46.7	*	Enterococcus phage BC-611	dsDNA viruses, no RNA stage	Caudovirales	Siphoviridae	unclassified Siphoviridae
BLi01553	DSM13 phage BLi_Pp4	phage putative DNA packagen protein	57.9	*	Bacillus phage phIS3501	dsDNA viruses, no RNA stage	Caudovirales	Siphoviridae	unclassified Siphoviridae
BLi01554	DSM13 phage BLi_Pp4	phage head-tail joining protein	61.1	*	Geobacillus virus E2	unclassified phages
BLi01555	DSM13 phage BLi_Pp4	putative phage protein	56.5	*	Clostridium phage phiCD6356	dsDNA viruses, no RNA stage	Caudovirales	Siphoviridae	unclassified Siphoviridae
BLi01556	DSM13 phage BLi_Pp4	phage major tail protein	52.2	*	Bacillus phage BtCS33	dsDNA viruses, no RNA stage	Caudovirales	Siphoviridae	unclassified Siphoviridae
BLi01558	DSM13 phage BLi_Pp4	putative phage protein	59.1	*	Bacillus phage WBeta	dsDNA viruses, no RNA stage	Caudovirales	Siphoviridae	unclassified Siphoviridae
BLi01559	DSM13 phage BLi_Pp4	phage putative tail component YqbO	42	*	Listeria phage B025	dsDNA viruses, no RNA stage	Caudovirales	Siphoviridae	unclassified Siphoviridae
BLi01560	DSM13 phage BLi_Pp4	phage putative tail component	65.7	*	Geobacillus virus E2	unclassified phages
BLi01561	DSM13 phage BLi_Pp4	phage putative tail component	40.5	*	Bacillus phage PM1	dsDNA viruses, no RNA stage	Caudovirales	Siphoviridae	unclassified Siphoviridae
BLi01562	DSM13 phage BLi_Pp4	putative phage protein	40.7	*	Bacillus phage SPO1	dsDNA viruses, no RNA stage	Caudovirales	Myoviridae	Spounavirinae	Spounalikevirus
BLi01563	DSM13 phage BLi_Pp4	putative phage protein XkdV	41.4	*	Bacillus phage PM1	dsDNA viruses, no RNA stage	Caudovirales	Siphoviridae	unclassified Siphoviridae
BLi01564	DSM13 phage BLi_Pp4	phage related xkdW like protein XkdW	54.9	*	Bacillus subtilis phage PBSX
BLi01565	DSM13 phage BLi_Pp4	phage related xkdX like protein XkdX	70.7	*	Bacillus subtilis phage PBSX
BLi01567	DSM13 phage BLi_Pp4	phage holin-like protein	73	*	Bacillus phage SPbeta	dsDNA viruses, no RNA stage	Caudovirales	Siphoviridae		Spbetalikevirus
BLi01568	DSM13 phage BLi_Pp4	phage N-acetylmuramoyl-L-alanine amidase-like protein	71.2	*	Bacillus phage phi105	dsDNA viruses, no RNA stage	Caudovirales	Siphoviridae		Lambdalikevirus
BLi01569	DSM13 phage BLi_Pp4	phage putative holin-like protein	50.5	*	Listeria phage A500	dsDNA viruses, no RNA stage	Caudovirales	Siphoviridae	unclassified Siphoviridae
BLi01570	DSM13 phage BLi_Pp4	putative phage protein	38.4	*	Geobacillus virus E2	unclassified phages
BLi01571	DSM13 phage BLi_Pp4	phage HTH DNA bindig protein	52.6	*	Bacillus phage phiAGATE	dsDNA viruses, no RNA stage	Caudovirales	unclassified Caudovirales
BLi01572	DSM13 phage BLi_Pp4	phage related protein	44.7	*	Bacillus phage WBeta	dsDNA viruses, no RNA stage	Caudovirales	Siphoviridae	unclassified Siphoviridae
BLi01573	DSM13 phage BLi_Pp4	phage putative DNA polymerase component YolD	49.1	*	Bacillus phage SPbeta	dsDNA viruses, no RNA stage	Caudovirales	Siphoviridae		Spbetalikevirus
BLi01574	DSM13 phage BLi_Pp4	phage putative integrase	49.9	*	Bacillus phage phBC6A52	unclassified phages
BLi02967	DSM13 phage BLi_Pp5	putative phage capsid protein	35.4	*	Bacillus phage B4	dsDNA viruses, no RNA stage	Caudovirales	Myoviridae	unclassified Myoviridae
BLi02968	DSM13 phage BLi_Pp5	phage terminase large subunit	84.8	*	Bacillus subtilis phage PBSX
BLi02969	DSM13 phage BLi_Pp5	putative phage protein	42.5	*	Enterococcus phage phiFL3A	dsDNA viruses, no RNA stage	Caudovirales	Siphoviridae	unclassified Siphoviridae
BLi02970	DSM13 phage BLi_Pp5	phage terminase small subunit	37.9	*	Vibrio phage pVp-1	dsDNA viruses, no RNA stage	Caudovirales	Siphoviridae		T5likevirus
BLi02971	DSM13 phage BLi_Pp5	putative phage protein	63.4	*	Listeria phage B054	dsDNA viruses, no RNA stage	Caudovirales	Siphoviridae	unclassified Siphoviridae
BLi02972	DSM13 phage BLi_Pp5	putative phage protein	31.4	*	Lactobacillus phage KC5a	dsDNA viruses, no RNA stage	Caudovirales	Myoviridae	unclassified Myoviridae
BLi02973	DSM13 phage BLi_Pp5	putative phage protein	31.1	*	Staphylococcus phage G1	dsDNA viruses, no RNA stage	Caudovirales	Myoviridae	Spounavirinae	Twortlikevirus
BLi02974	DSM13 phage BLi_Pp5	putative phage DNA (cytosine-5-)-methyltransferase	36.6	*	Clostridium phage phiCD27	dsDNA viruses, no RNA stage	Caudovirales	Myoviridae		PhiCD119likevirus
BLi02975	DSM13 phage BLi_Pp5	putative phage protein	35.7	*	Enterococcus phage phiEf11	dsDNA viruses, no RNA stage	Caudovirales	Siphoviridae	unclassified Siphoviridae
BLi02977	DSM13 phage BLi_Pp5	putative phage integrase	34.6	*	Bacillus phage SPbeta	dsDNA viruses, no RNA stage	Caudovirales	Siphoviridae		Spbetalikevirus
BLi02978	DSM13 phage BLi_Pp5	putative TPR regulator	43	*	Bacillus phage phi105	dsDNA viruses, no RNA stage	Caudovirales	Siphoviridae		Lambdalikevirus
BLi02979	DSM13 phage BLi_Pp5	putative phage protein	32.9	*	Pectobacterium phage phiTE	dsDNA viruses, no RNA stage	Caudovirales	Myoviridae	unclassified Myoviridae
BLi02980	DSM13 phage BLi_Pp5	phage transcriptional activator ArpU like	47.2	*	Bacillus phage phi105	dsDNA viruses, no RNA stage	Caudovirales	Siphoviridae		Lambdalikevirus
BLi03587	DSM13 phage BLi_Pp6	putative phage protein	61.5	*	Bacillus phage PM1	dsDNA viruses, no RNA stage	Caudovirales	Siphoviridae	unclassified Siphoviridae
BLi03590	DSM13 phage BLi_Pp6	phage putative integrase	47.9	*	Enterobacteria phage BP-4795	dsDNA viruses, no RNA stage	Caudovirales	Siphoviridae		Lambdalikevirus
BLi03591	DSM13 phage BLi_Pp6	putative transposase/part of IS element	35.8	*	Streptomyces phage mu1/6	dsDNA viruses, no RNA stage	Caudovirales	Siphoviridae	unclassified Siphoviridae
BLi03592	DSM13 phage BLi_Pp6	phage putative HTH transcription repressor protein	44.6	*	Mycobacterium phage Wildcat	dsDNA viruses, no RNA stage	Caudovirales	Siphoviridae	unclassified Siphoviridae
BLi05033	DSM13 phage BLi_Pp6	putative phage protein	30.1	*	Pelagibacter phage HTVC008M	dsDNA viruses, no RNA stage	Caudovirales	Myoviridae	unclassified Myoviridae
BLi03593	DSM13 phage BLi_Pp6	putative phage protein	45.1	*	Listeria phage A500	dsDNA viruses, no RNA stage	Caudovirales	Siphoviridae	unclassified Siphoviridae
BLi03594	DSM13 phage BLi_Pp6	putative phage protein	35.4	*	Staphylococcus phage JD007	dsDNA viruses, no RNA stage	Caudovirales	Myoviridae	unclassified Myoviridae
BLi03595	DSM13 phage BLi_Pp6	putative phage protein	32.4	*	Enterobacteria phage RB32	dsDNA viruses, no RNA stage	Caudovirales	Myoviridae	Tevenvirinae	T4likevirus
BLi03596	DSM13 phage BLi_Pp6	phage putative transposase	33.1	*	Clostridium phage phiC2	dsDNA viruses, no RNA stage	Caudovirales	Myoviridae		PhiCD119likevirus
BLi03598	DSM13 phage BLi_Pp6	phage putative N-acetylmuramoyl-L-alanine amidase	49.2	*	Bacillus subtilis phage PBSX
BLi03599	DSM13 phage BLi_Pp6	phage holin	81.6	*	Bacillus subtilis phage PBSX
BLi03600	DSM13 phage BLi_Pp6	phage putative N-acetylmuramoyl-L-alanine amidase XhlA like	77.5	*	Bacillus subtilis phage PBSX
BLi03601	DSM13 phage BLi_Pp6	putative phage protein	54.6	*	Bacillus phage PM1	dsDNA viruses, no RNA stage	Caudovirales	Siphoviridae	unclassified Siphoviridae
BLi03602	DSM13 phage BLi_Pp6	phage putative long tail fibre protein	50.2	*	Bacillus phage PM1	dsDNA viruses, no RNA stage	Caudovirales	Siphoviridae	unclassified Siphoviridae
BLi03603	DSM13 phage BLi_Pp6	putative phage protein	37.7	*	Listeria phage B025	dsDNA viruses, no RNA stage	Caudovirales	Siphoviridae	unclassified Siphoviridae
BLi03604	DSM13 phage BLi_Pp6	phage putative tail protein with catalytic activity	42.6	*	Bacillus phage phi105	dsDNA viruses, no RNA stage	Caudovirales	Siphoviridae		Lambdalikevirus
BLi03605	DSM13 phage BLi_Pp6	phage putative tail component	67.7	*	Bacillus phage phi105	dsDNA viruses, no RNA stage	Caudovirales	Siphoviridae		Lambdalikevirus
BLi03606	DSM13 phage BLi_Pp6	phage putative tail protein with catalytic activity	41.4	*	Listeria phage B025	dsDNA viruses, no RNA stage	Caudovirales	Siphoviridae	unclassified Siphoviridae
BLi03607	DSM13 phage BLi_Pp6	putative phage protein	48.8	*	Staphylococcus phage phiNM3	dsDNA viruses, no RNA stage	Caudovirales	Siphoviridae	unclassified Siphoviridae
BLi03608	DSM13 phage BLi_Pp6	phage major tail protein	51.9	*	Bacillus phage phIS3501	dsDNA viruses, no RNA stage	Caudovirales	Siphoviridae	unclassified Siphoviridae
BLi03609	DSM13 phage BLi_Pp6	putative phage protein	42	*	Bacillus phage WBeta	dsDNA viruses, no RNA stage	Caudovirales	Siphoviridae	unclassified Siphoviridae
BLi03610	DSM13 phage BLi_Pp6	putative phage protein	50	*	Klebsiella phage phiKO2	dsDNA viruses, no RNA stage	Caudovirales	Siphoviridae	unclassified Siphoviridae
BLi03611	DSM13 phage BLi_Pp6	phage putative head-tail joining protein	54.5	*	Geobacillus virus E2	unclassified phages
BLi03612	DSM13 phage BLi_Pp6	phage putative DNA packaging protein	54	*	Bacillus phage phIS3501	dsDNA viruses, no RNA stage	Caudovirales	Siphoviridae	unclassified Siphoviridae
BLi03613	DSM13 phage BLi_Pp6	putative phage protein	63.5	*	Bacillus phage phi105	dsDNA viruses, no RNA stage	Caudovirales	Siphoviridae		Lambdalikevirus
BLi03614	DSM13 phage BLi_Pp6	phage major capsid protein	56.6	*	Bacillus phage phi105	dsDNA viruses, no RNA stage	Caudovirales	Siphoviridae		Lambdalikevirus
BLi03615	DSM13 phage BLi_Pp6	phage putaive peptidase	63.1	*	Lactobacillus phage JCL1032	dsDNA viruses, no RNA stage	Caudovirales	Siphoviridae	unclassified Siphoviridae
BLi03616	DSM13 phage BLi_Pp6	phage portal protein	65.8	*	Bacillus phage phi105	dsDNA viruses, no RNA stage	Caudovirales	Siphoviridae		Lambdalikevirus
BLi03617	DSM13 phage BLi_Pp6	phage related protein	54.7	*	Lactococcus phage bIL309	dsDNA viruses, no RNA stage	Caudovirales	Siphoviridae	unclassified Siphoviridae
BLi03618	DSM13 phage BLi_Pp6	phage terminase large subunit	77.7	*	Bacillus phage BtCS33	dsDNA viruses, no RNA stage	Caudovirales	Siphoviridae	unclassified Siphoviridae
BLi03619	DSM13 phage BLi_Pp6	phage terminase small subunit	63.4	*	Bacillus phage BtCS33	dsDNA viruses, no RNA stage	Caudovirales	Siphoviridae	unclassified Siphoviridae
BLi05034	DSM13 phage BLi_Pp6	hypothetical protein	64	*	Bacillus phage phIS3501	dsDNA viruses, no RNA stage	Caudovirales	Siphoviridae	unclassified Siphoviridae
BLi03622	DSM13 phage BLi_Pp6	phage transcriptional regulator ArpU like	88.1	*	Bacillus phage phi105	dsDNA viruses, no RNA stage	Caudovirales	Siphoviridae		Lambdalikevirus
BLi03623	DSM13 phage BLi_Pp6	putative phage protein	83.7	*	Bacillus phage SP10	dsDNA viruses, no RNA stage	Caudovirales	Myoviridae	unclassified Myoviridae
BLi03624	DSM13 phage BLi_Pp6	putative phage protein	71.3	*	Bacillus phage phi105	dsDNA viruses, no RNA stage	Caudovirales	Siphoviridae		Lambdalikevirus
BLi03626	DSM13 phage BLi_Pp6	phage putative DNA endonuclease	97.2	*	Bacillus phage phi105	dsDNA viruses, no RNA stage	Caudovirales	Siphoviridae		Lambdalikevirus
BLi03627	DSM13 phage BLi_Pp6	putative phage protein	89	*	Bacillus phage phi105	dsDNA viruses, no RNA stage	Caudovirales	Siphoviridae		Lambdalikevirus
BLi03629	DSM13 phage BLi_Pp6	phage putative DNA primases	93.3	*	Bacillus phage phi105	dsDNA viruses, no RNA stage	Caudovirales	Siphoviridae		Lambdalikevirus
BLi03630	DSM13 phage BLi_Pp6	putative phage protein	95.2	*	Bacillus phage phi105	dsDNA viruses, no RNA stage	Caudovirales	Siphoviridae		Lambdalikevirus
BLi03631	DSM13 phage BLi_Pp6	putative phage protein	92.3	*	Bacillus phage phi105	dsDNA viruses, no RNA stage	Caudovirales	Siphoviridae		Lambdalikevirus
BLi03632	DSM13 phage BLi_Pp6	putative phage protein	86.5	*	Bacillus phage phi105	dsDNA viruses, no RNA stage	Caudovirales	Siphoviridae		Lambdalikevirus
BLi03633	DSM13 phage BLi_Pp6	putative phage protein	34.6	*	Mycobacterium phage TM4	dsDNA viruses, no RNA stage	Caudovirales	Siphoviridae	unclassified Siphoviridae
BLi03634	DSM13 phage BLi_Pp6	putative phage protein	71.9	*	Bacillus phage phi105	dsDNA viruses, no RNA stage	Caudovirales	Siphoviridae		Lambdalikevirus
BLi03635	DSM13 phage BLi_Pp6	putative phage protein	57.9	*	Staphylococcus phage phiN315	dsDNA viruses, no RNA stage	Caudovirales	Siphoviridae	unclassified Siphoviridae
BLi03637	DSM13 phage BLi_Pp6	putative phage protein	48.1	*	Bacillus phage WBeta	dsDNA viruses, no RNA stage	Caudovirales	Siphoviridae	unclassified Siphoviridae
BLi03638	DSM13 phage BLi_Pp6	phage putative DNA-binding protein	66.3	*	Brochothrix phage BL3	dsDNA viruses, no RNA stage	Caudovirales	Siphoviridae	unclassified Siphoviridae
BLi05037	DSM13 phage BLi_Pp6	putative phage protein	59.3	*	Lactobacillus phage A2	dsDNA viruses, no RNA stage	Caudovirales	Siphoviridae	unclassified Siphoviridae
BLi03639	DSM13 phage BLi_Pp6	phage integrase	66.7	*	Staphylococcus phage SpaA1	unclassified phages
BLi04310	DSM13 phage BLi_Pp7	putative phage integrase	30.7	*	Enterobacteria phage vB KleM-RaK2
BLi04321	DSM13 phage BLi_Pp7	putative phage integrase	36.6	*	Cronobacter phage vB CsaM GAP32
BLi04322	DSM13 phage BLi_Pp7	putative phage resolvase	34.7	*	Deep-sea thermophilic phage D6E	dsDNA viruses, no RNA stage	unclassified dsDNA phages
BLi04323	DSM13 phage BLi_Pp7	putative phage resolvase	45.1	*	Listeria phage A118	dsDNA viruses, no RNA stage	Caudovirales	Siphoviridae	unclassified Siphoviridae
BLi04325	DSM13 phage BLi_Pp7	hypothetical protein	35	*	Thermus phage phiYS40	dsDNA viruses, no RNA stage	Caudovirales	Myoviridae	unclassified Myoviridae
